# Supplementary material for: Mountainous millipedes in Vietnam. I. Two new species of the family Paradoxosomatidae from Mount Fansipan (Diplopoda, Polydesmida)
Source: Zookeys. 2021 Apr 16;1032:1–15. doi: 10.3897/zookeys.1032.64917 (PMC8065007; doi:10.3897/zookeys.1032.64917)
Supplement: XML Treatment for Orthomorphoides sapa [file zookeys.1032.64917-treatment1.xml]

<!DOCTYPE tp:taxon-treatment
  PUBLIC "-//TaxonX//DTD Taxonomic Treatment Publishing DTD v0 20100105//EN" "tax-treatment-NSO.dtd">
<tp:taxon-treatment xmlns:tp="http://www.plazi.org/taxpub"><tp:treatment-meta><kwd-group><label>Taxon classification</label><kwd><named-content xmlns:xlink="http://www.w3.org/1999/xlink" content-type="kingdom">Animalia</named-content></kwd><kwd><named-content xmlns:xlink="http://www.w3.org/1999/xlink" content-type="order">Polydesmida</named-content></kwd><kwd><named-content xmlns:xlink="http://www.w3.org/1999/xlink" content-type="family">Paradoxosomatidae</named-content></kwd></kwd-group><mixed-citation publication-type="journal"><person-group><name><surname>Nguyen</surname><given-names>Anh D.</given-names></name><name><surname>Nguyen</surname><given-names>Dai Dac</given-names></name><name><surname>Eguchi</surname><given-names>Katsuyuki</given-names></name></person-group><article-title>Mountainous millipedes in Vietnam. I. Two new species of the family <tp:taxon-name><tp:taxon-name-part taxon-name-part-type="family">Paradoxosomatidae</tp:taxon-name-part></tp:taxon-name> from Mount Fansipan (<tp:taxon-name><tp:taxon-name-part taxon-name-part-type="class">Diplopoda</tp:taxon-name-part></tp:taxon-name>, <tp:taxon-name><tp:taxon-name-part taxon-name-part-type="order">Polydesmida</tp:taxon-name-part></tp:taxon-name>)</article-title><source>Zookeys</source><day>16</day><month>4</month><year>2021</year><volume>1032</volume><fpage>1</fpage><lpage>15</lpage><pub-id pub-id-type="doi">10.3897/zookeys.1032.64917</pub-id></mixed-citation></tp:treatment-meta><tp:nomenclature><tp:taxon-name><object-id xmlns:xlink="http://www.w3.org/1999/xlink" content-type="arpha" xlink:type="simple">03FC3006-DAD2-51D4-BCDC-31BB9A8D9D55</object-id>
                  <tp:taxon-name-part taxon-name-part-type="genus" reg="Orthomorphoides">Orthomorphoides</tp:taxon-name-part>
                  <tp:taxon-name-part taxon-name-part-type="species" reg="sapa">sapa</tp:taxon-name-part>
                  <object-id xmlns:xlink="http://www.w3.org/1999/xlink" content-type="zoobank" xlink:type="simple">http://zoobank.org/3BBAA752-06DC-47AD-894A-FAD9AD6E8283</object-id>
                </tp:taxon-name><tp:taxon-status xmlns:xlink="http://www.w3.org/1999/xlink" xlink:type="simple">sp. nov.</tp:taxon-status><xref ref-type="fig" rid="F1">Figs 1</xref><xref ref-type="fig" rid="F2">, 2</xref><xref ref-type="fig" rid="F3">, 3</xref><xref ref-type="fig" rid="F4">, 4</xref><xref ref-type="fig" rid="F5">, 5</xref></tp:nomenclature><tp:treatment-sec sec-type="material" id="SECID0EXGAE"><title>Material examined.</title><p><bold><italic>Holotype</italic>:</bold> male (IEBR-Myr 710H), Vietnam, Lao Cai Province, Hoang Lien National Park, natural forest, <named-content xmlns:xlink="http://www.w3.org/1999/xlink" content-type="dwc:verbatimCoordinates" xlink:type="simple"><named-content content-type="geo-json" specific-use="{&#34;type&#34;:&#34;Point&#34;,&#34;coordinates&#34;:[103.770810,22.322500]}" id="NCID0EFHAE" xlink:type="simple">22.32250°N, 103.77081°E</named-content></named-content>, 2478 m a.s.l., 7 July 2018, coll. Nguyen Dac-Dai. <bold><italic>Paratype</italic></bold>: 1 female (IEBR-Myr 710P), together with holotype.</p></tp:treatment-sec><tp:treatment-sec sec-type="diagnosis" id="SECID0ENHAE"><title>Diagnosis.</title><p>The species is easily recognized by having a black sub-moniliform body, small and crest-shaped paraterga, a long and slender gonofemorite, a simple solenophore with neither modifications nor additional processes, a poorly developed lamina medialis, a well-developed lamina lateralis with a tongue-shaped process, and the gonopod tip with a broad apical lobule.</p></tp:treatment-sec><tp:treatment-sec sec-type="description" id="SECID0ESHAE"><title>Description.</title><p>Holotype body length about 22.1 mm, width of pro- and metazona 1.6 mm and 2.1 mm, respectively.</p><p><bold><italic>Colouration</italic></bold> (Figs <xref ref-type="fig" rid="F1">1</xref>–<xref ref-type="fig" rid="F2">2</xref>): body black except whitish yellow legs and sterna; several podomeres light brown.</p><fig id="F1" position="float" orientation="portrait"><object-id xmlns:xlink="http://www.w3.org/1999/xlink" content-type="doi" xlink:type="simple">10.3897/zookeys.1032.64917.figure1</object-id><object-id xmlns:xlink="http://www.w3.org/1999/xlink" content-type="arpha" xlink:type="simple">0664DA3F-90E7-5BED-BE6F-73CD1EA57893</object-id><label>Figure 1.</label><caption><p><italic><tp:taxon-name><tp:taxon-name-part taxon-name-part-type="genus" reg="Orthomorphoides">Orthomorphoides</tp:taxon-name-part> <tp:taxon-name-part taxon-name-part-type="species" reg="sapa">sapa</tp:taxon-name-part></tp:taxon-name></italic> sp. nov., holotype (IEBR-Myr 710H) anteriormost body segments, lateral view (<bold>A</bold>), ventral view (<bold>B</bold>) segments 8–10, dorsal view (<bold>C</bold>) segment 10, dorsal view (<bold>D</bold>).</p></caption><graphic xmlns:xlink="http://www.w3.org/1999/xlink" xlink:href="zookeys-1032-001-g001.jpg" position="float" orientation="portrait" xlink:type="simple" id="oo_532196.jpg"><uri content-type="original_file" xlink:type="simple">https://binary.pensoft.net/fig/532196</uri></graphic></fig><p><bold><italic>Head</italic></bold> (Fig. <xref ref-type="fig" rid="F1">1A, B</xref>) somewhat larger than collum, clypeolabral region densely setose, vertex sparsely setose. Epicranial suture distinct; frons with 2+2 setae along epicranial suture. Antenna long, slender, reaching segment 3 if stretched laterally; antennomere 2&gt;3=4=5=6&gt;1&gt;7; tip with four sensory cones.</p><p><bold><italic>Collum</italic></bold> (Fig. <xref ref-type="fig" rid="F1">1B</xref>) semicircular; surface smooth, shining with two rows of setae: 4+4 anterior and 1+1 intermediate; transverse sulcus present, but short, indistinct. Paratergum present, crest-shaped.</p><p><bold><italic>Body</italic></bold> sub-moniliform (Figs <xref ref-type="fig" rid="F1">1C, D</xref>, <xref ref-type="fig" rid="F2">2C</xref>). Surface smooth and shining, without metatergal setae. Transverse metatergal sulci deep, line-shaped and present on all segments. Waist between pro- and metazonae relatively deep, striolate. Paraterga present, but small, crest-shaped, lying lower than metatergal surface. Pleurosternal carinae present as complete crests on segments 2–3, reduced to caudal teeth on segments 4–7, and missing on subsequent segments. Axial line missing.</p><fig id="F2" position="float" orientation="portrait"><object-id xmlns:xlink="http://www.w3.org/1999/xlink" content-type="doi" xlink:type="simple">10.3897/zookeys.1032.64917.figure2</object-id><object-id xmlns:xlink="http://www.w3.org/1999/xlink" content-type="arpha" xlink:type="simple">F8A2C469-F592-5BF0-A4D3-8865707EE6D9</object-id><label>Figure 2.</label><caption><p><italic><tp:taxon-name><tp:taxon-name-part taxon-name-part-type="genus" reg="Orthomorphoides">Orthomorphoides</tp:taxon-name-part> <tp:taxon-name-part taxon-name-part-type="species" reg="sapa">sapa</tp:taxon-name-part></tp:taxon-name></italic> sp. nov., holotype (IEBR-Myr 710H) body segments 8–10, ventral view (<bold>A</bold>) posteriormost segment, lateral view (<bold>B</bold>), dorsal view (<bold>C</bold>) telson, ventral view (<bold>D</bold>).</p></caption><graphic xmlns:xlink="http://www.w3.org/1999/xlink" xlink:href="zookeys-1032-001-g002.jpg" position="float" orientation="portrait" xlink:type="simple" id="oo_532197.jpg"><uri content-type="original_file" xlink:type="simple">https://binary.pensoft.net/fig/532197</uri></graphic></fig><p><bold><italic>Epiproct</italic></bold> (Fig. <xref ref-type="fig" rid="F2">2B–D</xref>) broadly truncated, flattened dorsoventrally; tip with four spinnerets. Hypoproct subtriangular, with two distolateral, separated setiferous knobs (Fig. <xref ref-type="fig" rid="F2">2D</xref>).</p><p><bold><italic>Sterna</italic></bold> sparsely setose, with distinct cross-impressions, without modifications except for a setiferous, broadly tongue-shaped lobule between coxae 4 (Fig. <xref ref-type="fig" rid="F3">3A, B</xref>).</p><fig id="F3" position="float" orientation="portrait"><object-id xmlns:xlink="http://www.w3.org/1999/xlink" content-type="doi" xlink:type="simple">10.3897/zookeys.1032.64917.figure3</object-id><object-id xmlns:xlink="http://www.w3.org/1999/xlink" content-type="arpha" xlink:type="simple">CE77DFE0-D679-503E-BC65-40228A2D010F</object-id><label>Figure 3.</label><caption><p><italic><tp:taxon-name><tp:taxon-name-part taxon-name-part-type="genus" reg="Orthomorphoides">Orthomorphoides</tp:taxon-name-part> <tp:taxon-name-part taxon-name-part-type="species" reg="sapa">sapa</tp:taxon-name-part></tp:taxon-name></italic> sp. nov., holotype (IEBR-Myr 710H) sternal process between coxae 4, subventral view, normal light (<bold>A</bold>), <abbrev xmlns:xlink="http://www.w3.org/1999/xlink" xlink:title="ultraviolet" id="ABBRID0EKNAE" xlink:type="simple">UV</abbrev> light (<bold>B</bold>) right gonopod, ventral view, normal light (<bold>C</bold>), <abbrev xmlns:xlink="http://www.w3.org/1999/xlink" xlink:title="ultraviolet" id="ABBRID0ESNAE" xlink:type="simple">UV</abbrev> light (<bold>D</bold>), submesal view, normal light (<bold>E</bold>), <abbrev xmlns:xlink="http://www.w3.org/1999/xlink" xlink:title="ultraviolet" id="ABBRID0E1NAE" xlink:type="simple">UV</abbrev> light (<bold>F</bold>).</p></caption><graphic xmlns:xlink="http://www.w3.org/1999/xlink" xlink:href="zookeys-1032-001-g003.jpg" position="float" orientation="portrait" xlink:type="simple" id="oo_532198.jpg"><uri content-type="original_file" xlink:type="simple">https://binary.pensoft.net/fig/532198</uri></graphic></fig><p><bold><italic>Legs</italic></bold> slender, long about 1.6–1.8 times as long as midbody height. Femora without modifications. Prefemora not swollen. Tarsal brushes absent.</p><p><bold><italic>Gonopods</italic></bold> simple (Figs <xref ref-type="fig" rid="F3">3C–F</xref>, <xref ref-type="fig" rid="F4">4</xref>, <xref ref-type="fig" rid="F5">5</xref>). Coxite long, cylindrical, distoventral part sparsely setose. Prefemorite densely setose, set off from femorite by an oblique sulcus laterally. Femorite long, slender, without processes or modifications. The demarcation between postfemoral region and femorite present laterally. Lamina medialis of solenophore poorly developed while lamina lateralis well developed, with a tuberculiform process. Tip of gonopod broadly rounded lobule. Seminal groove running entirely on mesal side of femorite, then entering a flagelliform solenomere sheathed by solenophore.</p><fig id="F4" position="float" orientation="portrait"><object-id xmlns:xlink="http://www.w3.org/1999/xlink" content-type="doi" xlink:type="simple">10.3897/zookeys.1032.64917.figure4</object-id><object-id xmlns:xlink="http://www.w3.org/1999/xlink" content-type="arpha" xlink:type="simple">34E4D857-065E-54C6-9548-CF7F03DD02D7</object-id><label>Figure 4.</label><caption><p><italic><tp:taxon-name><tp:taxon-name-part taxon-name-part-type="genus" reg="Orthomorphoides">Orthomorphoides</tp:taxon-name-part> <tp:taxon-name-part taxon-name-part-type="species" reg="sapa">sapa</tp:taxon-name-part></tp:taxon-name></italic> sp. nov., holotype (IEBR-Myr 710H) <bold>l</bold>eft gonopod, lateral view (<bold>A</bold>), mesal view (<bold>B</bold>) co = coxite, pref = prefemorite, fe = femorite, sl = solenomere, sph = solenophore, sg = seminal groove. Scale bar: 0.5 mm.</p></caption><graphic xmlns:xlink="http://www.w3.org/1999/xlink" xlink:href="zookeys-1032-001-g004.jpg" position="float" orientation="portrait" xlink:type="simple" id="oo_532199.jpg"><uri content-type="original_file" xlink:type="simple">https://binary.pensoft.net/fig/532199</uri></graphic></fig></tp:treatment-sec><tp:treatment-sec sec-type="DNA barcoding" id="SECID0ECQAE"><title>DNA barcoding.</title><p>Fragments of <italic><abbrev xmlns:xlink="http://www.w3.org/1999/xlink" xlink:title="cytochrome c oxidase subunit I" id="ABBRID0EJQAE" xlink:type="simple">COI</abbrev></italic> and <italic>16S rRNA</italic> genes were uploaded to GenBank with the accession numbers: <ext-link xmlns:xlink="http://www.w3.org/1999/xlink" ext-link-type="gen" xlink:href="MW647898" xlink:type="simple">MW647898</ext-link> and <ext-link xmlns:xlink="http://www.w3.org/1999/xlink" ext-link-type="gen" xlink:href="MW648327" xlink:type="simple">MW648327</ext-link>, respectively. The new species has a close <italic><abbrev xmlns:xlink="http://www.w3.org/1999/xlink" xlink:title="cytochrome c oxidase subunit I" id="ABBRID0E1QAE" xlink:type="simple">COI</abbrev></italic> gene similarity with <italic><tp:taxon-name><tp:taxon-name-part taxon-name-part-type="genus" reg="Orthomorphoides">Orthomorphoides</tp:taxon-name-part> <tp:taxon-name-part taxon-name-part-type="species" reg="setosus">setosus</tp:taxon-name-part></tp:taxon-name></italic> (<ext-link xmlns:xlink="http://www.w3.org/1999/xlink" ext-link-type="gen" xlink:href="KU234720" xlink:type="simple">KU234720</ext-link>) of 87.17%. It also shares 74.04% and 72.68% of its <italic>16S rRNA</italic> gene sequence with <italic><tp:taxon-name><tp:taxon-name-part taxon-name-part-type="genus" reg="Asiomorpha">Asiomorpha</tp:taxon-name-part> <tp:taxon-name-part taxon-name-part-type="species" reg="coarctata">coarctata</tp:taxon-name-part></tp:taxon-name></italic> (<ext-link xmlns:xlink="http://www.w3.org/1999/xlink" ext-link-type="gen" xlink:href="KU721885" xlink:type="simple">KU721885</ext-link>) and <italic><tp:taxon-name><tp:taxon-name-part taxon-name-part-type="genus" reg="Pogonosternum">Pogonosternum</tp:taxon-name-part> <tp:taxon-name-part taxon-name-part-type="species" reg="nigrovirgatum">nigrovirgatum</tp:taxon-name-part></tp:taxon-name></italic> (<ext-link xmlns:xlink="http://www.w3.org/1999/xlink" ext-link-type="gen" xlink:href="KU745218" xlink:type="simple">KU745218</ext-link>), respectively.</p><fig id="F5" position="float" orientation="portrait"><object-id xmlns:xlink="http://www.w3.org/1999/xlink" content-type="doi" xlink:type="simple">10.3897/zookeys.1032.64917.figure5</object-id><object-id xmlns:xlink="http://www.w3.org/1999/xlink" content-type="arpha" xlink:type="simple">7B8FDA35-DBD2-5702-8000-14949A8E6CAA</object-id><label>Figure 5.</label><caption><p><italic><tp:taxon-name><tp:taxon-name-part taxon-name-part-type="genus" reg="Orthomorphoides">Orthomorphoides</tp:taxon-name-part> <tp:taxon-name-part taxon-name-part-type="species" reg="sapa">sapa</tp:taxon-name-part></tp:taxon-name></italic> sp. nov., holotype (IEBR-Myr 710H) left gonopod, lateral view (<bold>A</bold>), mesal view (<bold>B</bold>) postfemoral region of gonopod, lateral view (<bold>C</bold>), mesal view (<bold>D</bold>). Scale bars: 400 μm (<bold>A, B</bold>); 60 μm (<bold>C, D</bold>).</p></caption><graphic xmlns:xlink="http://www.w3.org/1999/xlink" xlink:href="zookeys-1032-001-g005.jpg" position="float" orientation="portrait" xlink:type="simple" id="oo_532200.jpg"><uri content-type="original_file" xlink:type="simple">https://binary.pensoft.net/fig/532200</uri></graphic></fig></tp:treatment-sec><tp:treatment-sec sec-type="etymology" id="SECID0EUTAE"><title>Etymology.</title><p>Named after Sapa, the type locality. It is a noun in apposition.</p><fig id="F6" position="float" orientation="portrait"><object-id xmlns:xlink="http://www.w3.org/1999/xlink" content-type="doi" xlink:type="simple">10.3897/zookeys.1032.64917.figure6</object-id><object-id xmlns:xlink="http://www.w3.org/1999/xlink" content-type="arpha" xlink:type="simple">23E3A429-CE56-5109-8C91-D3F1DF31F086</object-id><label>Figure 6.</label><caption><p><italic><tp:taxon-name><tp:taxon-name-part taxon-name-part-type="genus" reg="Hylomus">Hylomus</tp:taxon-name-part> <tp:taxon-name-part taxon-name-part-type="species" reg="solenophorus">solenophorus</tp:taxon-name-part></tp:taxon-name></italic> sp. nov., holotype (IEBR-Myr 712H) anteriormost body segments, dorsal view (<bold>A</bold>), lateral view (<bold>B</bold>) head, anterior view (<bold>C, D</bold>).</p></caption><graphic xmlns:xlink="http://www.w3.org/1999/xlink" xlink:href="zookeys-1032-001-g006.jpg" position="float" orientation="portrait" xlink:type="simple" id="oo_532201.jpg"><uri content-type="original_file" xlink:type="simple">https://binary.pensoft.net/fig/532201</uri></graphic></fig></tp:treatment-sec><tp:treatment-sec sec-type="remarks" id="SECID0EXUAE"><title>Remarks.</title><p>The genus <italic><tp:taxon-name><tp:taxon-name-part taxon-name-part-type="genus" reg="Orthomorphoides">Orthomorphoides</tp:taxon-name-part></tp:taxon-name></italic> was extracted from the genus <italic><tp:taxon-name><tp:taxon-name-part taxon-name-part-type="genus" reg="Orthomorpha">Orthomorpha</tp:taxon-name-part></tp:taxon-name></italic> by <xref ref-type="bibr" rid="B10">Likhitrakarn et al. (2011)</xref> for two species: <italic><tp:taxon-name><tp:taxon-name-part taxon-name-part-type="genus" reg="Orthomorpha">Orthomorpha</tp:taxon-name-part> <tp:taxon-name-part taxon-name-part-type="species" reg="setosa">setosa</tp:taxon-name-part></tp:taxon-name></italic> (Attems, 1937) and <italic><tp:taxon-name><tp:taxon-name-part taxon-name-part-type="genus" reg="Orthomorpha">Orthomorpha</tp:taxon-name-part> <tp:taxon-name-part taxon-name-part-type="species" reg="exarata">exarata</tp:taxon-name-part></tp:taxon-name></italic> (Attems, 1953). The genus, therefore, currently contains only two species, <italic><tp:taxon-name><tp:taxon-name-part taxon-name-part-type="genus" reg="Orthomorphoides">Orthomorphoides</tp:taxon-name-part> <tp:taxon-name-part taxon-name-part-type="species" reg="setosus">setosus</tp:taxon-name-part></tp:taxon-name></italic> from Lam Dong Province (Vietnam) and <italic><tp:taxon-name><tp:taxon-name-part taxon-name-part-type="genus" reg="Orthomorphoides">Orthomorphoides</tp:taxon-name-part> <tp:taxon-name-part taxon-name-part-type="species" reg="exaratus">exaratus</tp:taxon-name-part></tp:taxon-name></italic> from Xieng Khouang (Laos).</p><p>This new species obviously belongs to the genus <italic><tp:taxon-name><tp:taxon-name-part taxon-name-part-type="genus" reg="Orthomorphoides">Orthomorphoides</tp:taxon-name-part></tp:taxon-name></italic> because of its generic characters, such as: long and slender femorite without visible modifications and processes, and the solenomere being sheathed by a solenophore except for the exposed tip. The new species does, however, clearly differ from the two known <italic><tp:taxon-name><tp:taxon-name-part taxon-name-part-type="genus" reg="Orthomorphoides">Orthomorphoides</tp:taxon-name-part></tp:taxon-name></italic> species in body shape and the degree of development of the paraterga. In addition, the solenophore of the new species carries a tuberculiform process laterally while neither <italic><tp:taxon-name><tp:taxon-name-part taxon-name-part-type="genus" reg="Orthomorphoides">O.</tp:taxon-name-part> <tp:taxon-name-part taxon-name-part-type="species" reg="setosus">setosus</tp:taxon-name-part></tp:taxon-name></italic> nor <italic><tp:taxon-name><tp:taxon-name-part taxon-name-part-type="genus" reg="Orthomorphoides">O.</tp:taxon-name-part> <tp:taxon-name-part taxon-name-part-type="species" reg="exaratus">exaratus</tp:taxon-name-part></tp:taxon-name></italic> possess additional processes on the solenophore.</p><p>The two previously described <italic><tp:taxon-name><tp:taxon-name-part taxon-name-part-type="genus" reg="Orthomorphoides">Orthomorphoides</tp:taxon-name-part></tp:taxon-name></italic> species were found only in high mountains in southcentral Vietnam and Xieng Khouang (&gt;1500 m a.s.l.) (<xref ref-type="bibr" rid="B3">Attems 1953</xref>). The discovery of this new species, found in Sapa, may further support the mountainous distribution of this genus, although this must be confirmed with additional field studies and possible discoveries.</p></tp:treatment-sec><ref-list><ref id="B10"><mixed-citation xmlns:xlink="http://www.w3.org/1999/xlink" xlink:type="simple"><person-group><name name-style="western"><surname>Likhitrakarn</surname><given-names>N</given-names></name><name name-style="western"><surname>Golovatch</surname><given-names>SI</given-names></name><name name-style="western"><surname>Panha</surname><given-names>S</given-names></name></person-group> (<year>2011</year>) <article-title>Revision of the Southeast Asian millipede genus <italic><tp:taxon-name><tp:taxon-name-part taxon-name-part-type="genus">Orthomorpha</tp:taxon-name-part></tp:taxon-name></italic> Bollman, 1893, with the proposal of a new genus (<tp:taxon-name><tp:taxon-name-part taxon-name-part-type="class">Diplopoda</tp:taxon-name-part></tp:taxon-name>, <tp:taxon-name><tp:taxon-name-part taxon-name-part-type="order">Polydesmida</tp:taxon-name-part></tp:taxon-name>, <tp:taxon-name><tp:taxon-name-part taxon-name-part-type="family">Paradoxosomatidae</tp:taxon-name-part></tp:taxon-name>).</article-title><source>ZooKeys</source><volume>131</volume>: <fpage>1</fpage>–<lpage>161</lpage>. <ext-link xlink:type="simple" ext-link-type="doi" xlink:href="10.3897/zookeys.131.1921">https://doi.org/10.3897/zookeys.131.1921</ext-link></mixed-citation></ref><ref id="B3"><mixed-citation xmlns:xlink="http://www.w3.org/1999/xlink" xlink:type="simple"><person-group><name name-style="western"><surname>Attems</surname><given-names>C</given-names></name></person-group> (<year>1953</year>) <article-title>Myriopoden von Indochina. Expedition von Dr. C. Dawydoff (1938–1939). Mémoires du Muséum National d’Histoire Naturelle {N.S., Sér. A, Zool.</article-title><source>}</source><volume>5</volume>(<issue>3</issue>): <fpage>133</fpage>–<lpage>230</lpage>.</mixed-citation></ref></ref-list></tp:taxon-treatment>
