# Supplementary material for: Mountainous millipedes in Vietnam. I. Two new species of the family Paradoxosomatidae from Mount Fansipan (Diplopoda, Polydesmida)
Source: Zookeys. 2021 Apr 16;1032:1–15. doi: 10.3897/zookeys.1032.64917 (PMC8065007; doi:10.3897/zookeys.1032.64917)
Supplement: XML Treatment for Hylomus solenophorus [file zookeys.1032.64917-treatment2.xml]

<!DOCTYPE tp:taxon-treatment
  PUBLIC "-//TaxonX//DTD Taxonomic Treatment Publishing DTD v0 20100105//EN" "tax-treatment-NSO.dtd">
<tp:taxon-treatment xmlns:tp="http://www.plazi.org/taxpub"><tp:treatment-meta><kwd-group><label>Taxon classification</label><kwd><named-content xmlns:xlink="http://www.w3.org/1999/xlink" content-type="kingdom">Animalia</named-content></kwd><kwd><named-content xmlns:xlink="http://www.w3.org/1999/xlink" content-type="order">Polydesmida</named-content></kwd><kwd><named-content xmlns:xlink="http://www.w3.org/1999/xlink" content-type="family">Paradoxosomatidae</named-content></kwd></kwd-group><mixed-citation publication-type="journal"><person-group><name><surname>Nguyen</surname><given-names>Anh D.</given-names></name><name><surname>Nguyen</surname><given-names>Dai Dac</given-names></name><name><surname>Eguchi</surname><given-names>Katsuyuki</given-names></name></person-group><article-title>Mountainous millipedes in Vietnam. I. Two new species of the family <tp:taxon-name><tp:taxon-name-part taxon-name-part-type="family">Paradoxosomatidae</tp:taxon-name-part></tp:taxon-name> from Mount Fansipan (<tp:taxon-name><tp:taxon-name-part taxon-name-part-type="class">Diplopoda</tp:taxon-name-part></tp:taxon-name>, <tp:taxon-name><tp:taxon-name-part taxon-name-part-type="order">Polydesmida</tp:taxon-name-part></tp:taxon-name>)</article-title><source>Zookeys</source><day>16</day><month>4</month><year>2021</year><volume>1032</volume><fpage>1</fpage><lpage>15</lpage><pub-id pub-id-type="doi">10.3897/zookeys.1032.64917</pub-id></mixed-citation></tp:treatment-meta><tp:nomenclature><tp:taxon-name><object-id xmlns:xlink="http://www.w3.org/1999/xlink" content-type="arpha" xlink:type="simple">AE096862-6A33-5076-9359-79D831C62C2D</object-id>
                  <tp:taxon-name-part taxon-name-part-type="genus" reg="Hylomus">Hylomus</tp:taxon-name-part>
                  <tp:taxon-name-part taxon-name-part-type="species" reg="solenophorus">solenophorus</tp:taxon-name-part>
                  <object-id xmlns:xlink="http://www.w3.org/1999/xlink" content-type="zoobank" xlink:type="simple">http://zoobank.org/2BAC98BA-8221-4C8B-B1B5-63ACD3534CE9</object-id>
                </tp:taxon-name><tp:taxon-status xmlns:xlink="http://www.w3.org/1999/xlink" xlink:type="simple">sp. nov.</tp:taxon-status><xref ref-type="fig" rid="F6">Figs 6</xref><xref ref-type="fig" rid="F7">, 7</xref><xref ref-type="fig" rid="F8">, 8</xref><xref ref-type="fig" rid="F9">, 9</xref><xref ref-type="fig" rid="F10">, 10</xref></tp:nomenclature><tp:treatment-sec sec-type="material" id="SECID0EW1AE"><title>Material examined.</title><p><bold><italic>Holotype</italic>.</bold> male (IEBR-Myr 712), Vietnam, Lao Cai Province, Hoang Lien National Park, natural forest, <named-content xmlns:xlink="http://www.w3.org/1999/xlink" content-type="dwc:verbatimCoordinates" xlink:type="simple"><named-content content-type="geo-json" specific-use="{&#34;type&#34;:&#34;Point&#34;,&#34;coordinates&#34;:[103.770810,22.322500]}" id="NCID0EE2AE" xlink:type="simple">22.32250°N, -103.77081°E</named-content></named-content>, 2478 m a.s.l., 7 July 2018, coll. Nguyen Dac-Dai. <bold><italic>Paratype</italic>.</bold> 1 male, 1 female (IEBR-Myr 714), Lao Cai Province, Hoang Lien National Park, natural forest, <named-content xmlns:xlink="http://www.w3.org/1999/xlink" content-type="dwc:verbatimCoordinates" xlink:type="simple"><named-content content-type="geo-json" specific-use="{&#34;type&#34;:&#34;Point&#34;,&#34;coordinates&#34;:[103.770940,22.321290]}" id="NCID0EQ2AE" xlink:type="simple">22.32129°N, -103.77094°E</named-content></named-content>, 2547 m a.s.l., 7 July 2018, coll. Nguyen Dac-Dai.</p></tp:treatment-sec><tp:treatment-sec sec-type="diagnosis" id="SECID0EV2AE"><title>Diagnosis.</title><p>The species differs from its congeners by having wing paraterga, two rows of 2+2 and 2+2 knobs on the metaterga, and a well-developed, broad gonopod solenophore with an additional distal process.</p></tp:treatment-sec><tp:treatment-sec sec-type="description" id="SECID0E12AE"><title>Description.</title><p>Holotype body length about 16.0 mm, width of pro- and metazona 1.2 mm and 2.0 mm, respectively.</p><p><bold><italic>Coloration</italic></bold> (Figs <xref ref-type="fig" rid="F6">6</xref>, <xref ref-type="fig" rid="F7">7</xref>): whole body blackish brown or black, except labrum, sterna and legs yellowish brown. Projected caudal corners of paraterga yellowish brown.</p><fig id="F7" position="float" orientation="portrait"><object-id xmlns:xlink="http://www.w3.org/1999/xlink" content-type="doi" xlink:type="simple">10.3897/zookeys.1032.64917.figure7</object-id><object-id xmlns:xlink="http://www.w3.org/1999/xlink" content-type="arpha" xlink:type="simple">CBE929AB-C1DC-56A6-A1A6-6B5F8E9B5F5A</object-id><label>Figure 7.</label><caption><p><italic><tp:taxon-name><tp:taxon-name-part taxon-name-part-type="genus" reg="Hylomus">Hylomus</tp:taxon-name-part> <tp:taxon-name-part taxon-name-part-type="species" reg="solenophorus">solenophorus</tp:taxon-name-part></tp:taxon-name></italic> sp. nov., holotype (IEBR-Myr 712H) segments 8–10, dorsal view (<bold>A, B</bold>); posteriormost segments, dorsal view (<bold>C</bold>); telson, ventral view (<bold>D</bold>).</p></caption><graphic xmlns:xlink="http://www.w3.org/1999/xlink" xlink:href="zookeys-1032-001-g007.jpg" position="float" orientation="portrait" xlink:type="simple" id="oo_532202.jpg"><uri content-type="original_file" xlink:type="simple">https://binary.pensoft.net/fig/532202</uri></graphic></fig><p><bold><italic>Head</italic></bold> (Fig. <xref ref-type="fig" rid="F6">6C, D</xref>) slightly smaller than body segments, but somewhat larger than collum. Epicranial suture clearly distinct; frons with 2+2 setae along epicranial suture. Clypeolabral region moderately setose. Antenna extremely long, reaching segment 5 if stretched laterally; antennomere 3=4=5&gt;2&gt;6&gt;1&gt;7; tip with four sensory cones.</p><p><bold><italic>Collum</italic></bold> (Fig. <xref ref-type="fig" rid="F6">6A</xref>) slightly smaller than segment 2, semicircular; surface not smooth, with 3 rows of setiferous knobs: 3+3 anterior, 2+2 intermediate and 1+1 posterior; transverse sulcus present, located near a row of 1+1 posterior knobs. Paratergum broadly triangular, well developed, with a lateral incision (Fig. <xref ref-type="fig" rid="F6">6A</xref>).</p><p><bold><italic>Body</italic></bold> segment 3&lt;4&lt;2=5–17, thereafter gradually tapering toward telson (Figs <xref ref-type="fig" rid="F6">6A, B</xref>, <xref ref-type="fig" rid="F7">7A–C</xref>). Prozonae smooth, shagreened while metazonae densely covered with microgranulation. Transverse metatergal sulci shallow, broad, present on all segment. Metaterga 2–4 with two rows of setiferous knobs: 2+2 and 2+2 in front of and behind transverse sulcus, respectively; other metaterga with two rows of 2+2 and 3+3 setiferous knobs. Axial line distinct, thin. Waist between pro- and metazonae indistinct, shallow, and broad. Pleurosternal carinae absent.</p><p><bold><italic>Paraterga</italic></bold> (Figs <xref ref-type="fig" rid="F6">6A</xref>, <xref ref-type="fig" rid="F7">7A–C</xref>)) wing-shaped, with pointed, projected caudal corners, lying horizonally, but reduced as broad-base spine with two lateral incisions on segments 7–18.</p><p><bold><italic>Epiproct</italic></bold> long, broadly truncated, flattened dorsoventrally; tip with four spinnerets (Fig. <xref ref-type="fig" rid="F7">7D</xref>). Hypoproct trapeziform, with two distolateral, separated setiferous knobs (Fig. <xref ref-type="fig" rid="F7">7D</xref>).</p><p><bold><italic>Sterna</italic></bold> sparsely setose, with distinct cross-impressions, without modifications except for an anterioventrally directed, large, strongly bi-lobuled process between coxae 4 (Fig. <xref ref-type="fig" rid="F8">8A, B</xref>).</p><fig id="F8" position="float" orientation="portrait"><object-id xmlns:xlink="http://www.w3.org/1999/xlink" content-type="doi" xlink:type="simple">10.3897/zookeys.1032.64917.figure8</object-id><object-id xmlns:xlink="http://www.w3.org/1999/xlink" content-type="arpha" xlink:type="simple">CAF846B1-1094-508B-A1C7-E9CAA40425B4</object-id><label>Figure 8.</label><caption><p><italic><tp:taxon-name><tp:taxon-name-part taxon-name-part-type="genus" reg="Hylomus">Hylomus</tp:taxon-name-part> <tp:taxon-name-part taxon-name-part-type="species" reg="solenophorus">solenophorus</tp:taxon-name-part></tp:taxon-name></italic> sp. nov., holotype (IEBR-Myr 712H) sternal process between coxae 4, subventral view, normal light (<bold>A</bold>), <abbrev xmlns:xlink="http://www.w3.org/1999/xlink" xlink:title="ultraviolet" id="ABBRID0EDBAG" xlink:type="simple">UV</abbrev> light (<bold>B</bold>) gonopods, ventral view, normal light (<bold>C</bold>), <abbrev xmlns:xlink="http://www.w3.org/1999/xlink" xlink:title="ultraviolet" id="ABBRID0ELBAG" xlink:type="simple">UV</abbrev> light (<bold>D</bold>).</p></caption><graphic xmlns:xlink="http://www.w3.org/1999/xlink" xlink:href="zookeys-1032-001-g008.jpg" position="float" orientation="portrait" xlink:type="simple" id="oo_532203.jpg"><uri content-type="original_file" xlink:type="simple">https://binary.pensoft.net/fig/532203</uri></graphic></fig><p><bold><italic>Legs</italic></bold> slender, long about 1.5–1.7 times as long as midbody height. Prefemora not swollen. Femora without modifications. Tarsal brushes absent.</p><p><bold><italic>Gonopods</italic></bold> simple (Figs <xref ref-type="fig" rid="F8">8C, D</xref>, <xref ref-type="fig" rid="F9">9</xref>, <xref ref-type="fig" rid="F10">10</xref>). Coxite cylindrical, distoventral part sparsely setose. Prefemorite densely setose, set off from femorite by an oblique sulcus laterally. Femorite slightly curved mesad, somewhat enlarged distally, without modifications and processes. Demarcation between femorite and postfemoral region absent. Postfemoral region consisting of solenophore and solenomere. Femorite and solenophore subequal in length. Solenophore simple, broad, slightly spiral and somewhat curved down. Tip of gonopod broadly round, with an additional distoapical process. Seminal groove running entirely on mesal side of femorite, then entering the flagelliform solenomere sheathed by solenophore.</p><fig id="F9" position="float" orientation="portrait"><object-id xmlns:xlink="http://www.w3.org/1999/xlink" content-type="doi" xlink:type="simple">10.3897/zookeys.1032.64917.figure9</object-id><object-id xmlns:xlink="http://www.w3.org/1999/xlink" content-type="arpha" xlink:type="simple">CEF8D9E2-5B4E-5A6B-9B13-AE64C204517C</object-id><label>Figure 9.</label><caption><p><italic><tp:taxon-name><tp:taxon-name-part taxon-name-part-type="genus" reg="Hylomus">Hylomus</tp:taxon-name-part> <tp:taxon-name-part taxon-name-part-type="species" reg="solenophorus">solenophorus</tp:taxon-name-part></tp:taxon-name></italic> sp. nov., holotype (IEBR-Myr 712H) left gonopod, lateral view (<bold>A</bold>), mesal view (<bold>B</bold>) co = coxite, pref = prefemorite, fe = femorite, sl = solenomere, sph = solenophore, sg = seminal groove, k = distoapical process k. Scale bar: 1 mm.</p></caption><graphic xmlns:xlink="http://www.w3.org/1999/xlink" xlink:href="zookeys-1032-001-g009.jpg" position="float" orientation="portrait" xlink:type="simple" id="oo_532204.jpg"><uri content-type="original_file" xlink:type="simple">https://binary.pensoft.net/fig/532204</uri></graphic></fig></tp:treatment-sec><tp:treatment-sec sec-type="description" id="SECID0ERDAG"><title>DNA characters.</title><p>Fragments of <abbrev xmlns:xlink="http://www.w3.org/1999/xlink" xlink:title="cytochrome c oxidase subunit I" id="ABBRID0EXDAG" xlink:type="simple">COI</abbrev> and 16S rRNA were uploaded to GenBank with accession numbers: <ext-link xmlns:xlink="http://www.w3.org/1999/xlink" ext-link-type="gen" xlink:href="MW647899" xlink:type="simple">MW647899</ext-link> and <ext-link xmlns:xlink="http://www.w3.org/1999/xlink" ext-link-type="gen" xlink:href="MW648328" xlink:type="simple">MW648328</ext-link>, respectively. The new species has a close <abbrev xmlns:xlink="http://www.w3.org/1999/xlink" xlink:title="cytochrome c oxidase subunit I" id="ABBRID0EFEAG" xlink:type="simple">COI</abbrev> identity with <italic><tp:taxon-name><tp:taxon-name-part taxon-name-part-type="genus" reg="Hylomus">Hylomus</tp:taxon-name-part> <tp:taxon-name-part taxon-name-part-type="species" reg="cervarius">cervarius</tp:taxon-name-part></tp:taxon-name></italic> (<ext-link xmlns:xlink="http://www.w3.org/1999/xlink" ext-link-type="gen" xlink:href="MG669370" xlink:type="simple">MG669370</ext-link>) and <italic><tp:taxon-name><tp:taxon-name-part taxon-name-part-type="genus" reg="Hylomus">Hylomus</tp:taxon-name-part> <tp:taxon-name-part taxon-name-part-type="species" reg="enghoffi">enghoffi</tp:taxon-name-part></tp:taxon-name></italic> (<ext-link xmlns:xlink="http://www.w3.org/1999/xlink" ext-link-type="gen" xlink:href="MG669369" xlink:type="simple">MG669369</ext-link>) of 85.1% and 83.45%, respectively. It also shares 79.57% and 78.72% of its <italic>16S rRNA</italic> gene sequence with <italic><tp:taxon-name><tp:taxon-name-part taxon-name-part-type="genus" reg="Hylomus">Hylomus</tp:taxon-name-part> <tp:taxon-name-part taxon-name-part-type="species" reg="cervarius">cervarius</tp:taxon-name-part></tp:taxon-name></italic> (<ext-link xmlns:xlink="http://www.w3.org/1999/xlink" ext-link-type="gen" xlink:href="MG564329" xlink:type="simple">MG564329</ext-link>) and <italic><tp:taxon-name><tp:taxon-name-part taxon-name-part-type="genus" reg="Hylomus">Hylomus</tp:taxon-name-part> <tp:taxon-name-part taxon-name-part-type="species" reg="enghoffi">enghoffi</tp:taxon-name-part></tp:taxon-name></italic> (<ext-link xmlns:xlink="http://www.w3.org/1999/xlink" ext-link-type="gen" xlink:href="MG564330" xlink:type="simple">MG564330</ext-link>), respectively.</p></tp:treatment-sec><tp:treatment-sec sec-type="etymology" id="SECID0ELGAG"><title>Etymology.</title><p>An epithet “<italic><tp:taxon-name><tp:taxon-name-part taxon-name-part-type="genus" reg="Hylomus"/><tp:taxon-name-part taxon-name-part-type="species" reg="solenophorus">solenophorus</tp:taxon-name-part></tp:taxon-name></italic>” is used to emphasize the well-developed, broad solenophore carrying a triangular distoapical process.</p><fig id="F10" position="float" orientation="portrait"><object-id xmlns:xlink="http://www.w3.org/1999/xlink" content-type="doi" xlink:type="simple">10.3897/zookeys.1032.64917.figure10</object-id><object-id xmlns:xlink="http://www.w3.org/1999/xlink" content-type="arpha" xlink:type="simple">8C1084F4-93F5-5066-8D19-5947D11DFBB2</object-id><label>Figure 10.</label><caption><p><italic><tp:taxon-name><tp:taxon-name-part taxon-name-part-type="genus" reg="Hylomus">Hylomus</tp:taxon-name-part> <tp:taxon-name-part taxon-name-part-type="species" reg="solenophorus">solenophorus</tp:taxon-name-part></tp:taxon-name></italic> sp. nov., holotype (IEBR-Myr 712H) left gonopod, ventral view (<bold>A</bold>), lateral view (<bold>B</bold>), mesal view (<bold>C</bold>) postfemoral region, mesal view (<bold>D</bold>) tip of gonopod, ventral view (<bold>E</bold>) sl = solenomere, sph = solenophore, k = distoapical process k. Scale bars: 100 μm (<bold>A–C, E</bold>); 40 μm (<bold>D</bold>).</p></caption><graphic xmlns:xlink="http://www.w3.org/1999/xlink" xlink:href="zookeys-1032-001-g010.jpg" position="float" orientation="portrait" xlink:type="simple" id="oo_532205.jpg"><uri content-type="original_file" xlink:type="simple">https://binary.pensoft.net/fig/532205</uri></graphic></fig></tp:treatment-sec><tp:treatment-sec sec-type="remarks" id="SECID0EBIAG"><title>Remarks.</title><p>The genus <italic><tp:taxon-name><tp:taxon-name-part taxon-name-part-type="genus" reg="Hylomus">Hylomus</tp:taxon-name-part></tp:taxon-name></italic> Cook &amp; Loomis, 1924 used to be a synonym of the genus <italic><tp:taxon-name><tp:taxon-name-part taxon-name-part-type="genus" reg="Desmoxytes">Desmoxytes</tp:taxon-name-part></tp:taxon-name></italic> Chamberlin, 1923 (<xref ref-type="bibr" rid="B8">Golovatch and Enghoff 1994</xref>), but it was recently re-evaluated by <xref ref-type="bibr" rid="B18">Srisonchai et al. (2018)</xref> and currently comprises 39 species (<xref ref-type="bibr" rid="B17">Sierwald and Spelda 2021</xref>). The new species differs distinctly from the majority of known <italic><tp:taxon-name><tp:taxon-name-part taxon-name-part-type="genus" reg="Hylomus">Hylomus</tp:taxon-name-part></tp:taxon-name></italic> species (except for <italic><tp:taxon-name><tp:taxon-name-part taxon-name-part-type="genus" reg="Hylomus">H.</tp:taxon-name-part> <tp:taxon-name-part taxon-name-part-type="species" reg="spectabilis">spectabilis</tp:taxon-name-part></tp:taxon-name></italic>) in having wing-shaped paraterga (vs. antler-like or spiniform paraterga). As already stated, <italic><tp:taxon-name><tp:taxon-name-part taxon-name-part-type="genus" reg="Hylomus">Hylomus</tp:taxon-name-part> <tp:taxon-name-part taxon-name-part-type="species" reg="solenophorus">solenophorus</tp:taxon-name-part></tp:taxon-name></italic> sp. nov. is closely similar to <italic><tp:taxon-name><tp:taxon-name-part taxon-name-part-type="genus" reg="Hylomus">H.</tp:taxon-name-part> <tp:taxon-name-part taxon-name-part-type="species" reg="spectabilis">spectabilis</tp:taxon-name-part></tp:taxon-name></italic> (Attems, 1937) from central Vietnam by having wing-shaped paraterga and the same gonopod conformation. On the other hand, the newly described species differs clearly from <italic><tp:taxon-name><tp:taxon-name-part taxon-name-part-type="genus" reg="Hylomus">H.</tp:taxon-name-part> <tp:taxon-name-part taxon-name-part-type="species" reg="spectabilis">spectabilis</tp:taxon-name-part></tp:taxon-name></italic> by being smaller in size (length: 16 mm vs. 30 mm; width of metazona: 2.0 mm vs. 6.1 mm) and having darker body coloration (darkish brown or black vs. brown). Furthermore, leg femora of the new species possess no visible modifications, metaterga contain two rows of 2 + 2 and 3 + 3 setiferous knobs and the gonopod has no spine z, but possesses a triangular distoapical process, instead. By comparison, the 7<sup>th</sup> femur of the <italic><tp:taxon-name><tp:taxon-name-part taxon-name-part-type="genus" reg="Hylomus">H.</tp:taxon-name-part> <tp:taxon-name-part taxon-name-part-type="species" reg="spectabilis">spectabilis</tp:taxon-name-part></tp:taxon-name></italic> male has a ventral hump, metaterga are characterised by two transversal rows of 2 + 2 well-developed spines and 1 + 1 smaller spines and the gonopod is characterised by well-developed spine z, but no process k.</p></tp:treatment-sec><tp:treatment-sec><!--Section generated to contain objects referenced in tp:taxon-treatment.--><fig id="F6" position="float" orientation="portrait"><object-id xmlns:xlink="http://www.w3.org/1999/xlink" content-type="doi" xlink:type="simple">10.3897/zookeys.1032.64917.figure6</object-id><object-id xmlns:xlink="http://www.w3.org/1999/xlink" content-type="arpha" xlink:type="simple">23E3A429-CE56-5109-8C91-D3F1DF31F086</object-id><label>Figure 6.</label><caption><p><italic><tp:taxon-name><tp:taxon-name-part taxon-name-part-type="genus" reg="Hylomus">Hylomus</tp:taxon-name-part> <tp:taxon-name-part taxon-name-part-type="species" reg="solenophorus">solenophorus</tp:taxon-name-part></tp:taxon-name></italic> sp. nov., holotype (IEBR-Myr 712H) anteriormost body segments, dorsal view (<bold>A</bold>), lateral view (<bold>B</bold>) head, anterior view (<bold>C, D</bold>).</p></caption><graphic xmlns:xlink="http://www.w3.org/1999/xlink" xlink:href="zookeys-1032-001-g006.jpg" position="float" orientation="portrait" xlink:type="simple" id="oo_532201.jpg"><uri content-type="original_file" xlink:type="simple">https://binary.pensoft.net/fig/532201</uri></graphic></fig></tp:treatment-sec><ref-list><ref id="B8"><mixed-citation xmlns:xlink="http://www.w3.org/1999/xlink" xlink:type="simple"><person-group><name name-style="western"><surname>Golovatch</surname><given-names>SI</given-names></name><name name-style="western"><surname>Enghoff</surname><given-names>H</given-names></name></person-group> (<year>1994</year>) <article-title>Review of the dragon millipede, genus <italic><tp:taxon-name><tp:taxon-name-part taxon-name-part-type="genus">Desmoxytes</tp:taxon-name-part></tp:taxon-name></italic> Chamberlin, 1923 (<tp:taxon-name><tp:taxon-name-part taxon-name-part-type="class">Diplopoda</tp:taxon-name-part></tp:taxon-name>, <tp:taxon-name><tp:taxon-name-part taxon-name-part-type="order">Polydesmida</tp:taxon-name-part></tp:taxon-name>, <tp:taxon-name><tp:taxon-name-part taxon-name-part-type="family">Paradoxosomatidae</tp:taxon-name-part></tp:taxon-name>).</article-title><source>Steenstrupia</source><volume>20</volume>(<issue>2</issue>): <fpage>1</fpage>–<lpage>71</lpage>.</mixed-citation></ref><ref id="B18"><mixed-citation xmlns:xlink="http://www.w3.org/1999/xlink" xlink:type="simple"><person-group><name name-style="western"><surname>Srisonchai</surname><given-names>R</given-names></name><name name-style="western"><surname>Enghoff</surname><given-names>H</given-names></name><name name-style="western"><surname>Likhitrakarn</surname><given-names>N</given-names></name><name name-style="western"><surname>Panha</surname><given-names>S</given-names></name></person-group> (<year>2018</year>) <article-title>A revision of dragon millipedes I: genus <italic><tp:taxon-name><tp:taxon-name-part taxon-name-part-type="genus">Desmoxytes</tp:taxon-name-part></tp:taxon-name></italic> Chamberlin, 1923, with the description of eight new species (<tp:taxon-name><tp:taxon-name-part taxon-name-part-type="class">Diplopoda</tp:taxon-name-part></tp:taxon-name>, <tp:taxon-name><tp:taxon-name-part taxon-name-part-type="order">Polydesmida</tp:taxon-name-part></tp:taxon-name>, <tp:taxon-name><tp:taxon-name-part taxon-name-part-type="family">Paradoxosomatidae</tp:taxon-name-part></tp:taxon-name>).</article-title><source>Zookeys</source><volume>761</volume>: <fpage>1</fpage>–<lpage>177</lpage>. <ext-link xlink:type="simple" ext-link-type="doi" xlink:href="10.3897/zookeys.761.24214">https://doi.org/10.3897/zookeys.761.24214</ext-link></mixed-citation></ref><ref id="B17"><mixed-citation xmlns:xlink="http://www.w3.org/1999/xlink" xlink:type="simple"><person-group><name name-style="western"><surname>Sierwald</surname><given-names>P</given-names></name><name name-style="western"><surname>Spelda</surname><given-names>J</given-names></name></person-group> (<year>2021</year>) MilliBase. <italic><tp:taxon-name><tp:taxon-name-part taxon-name-part-type="genus">Hylomus</tp:taxon-name-part></tp:taxon-name></italic> Cook &amp; Loomis, 1924. <ext-link xlink:type="simple" ext-link-type="uri" xlink:href="http://www.millibase.org/aphia.php?p=taxdetails%26id=893579">http://www.millibase.org/aphia.php?p=taxdetails&amp;id=893579</ext-link> [Accessed on 2021-02-09]</mixed-citation></ref></ref-list></tp:taxon-treatment>
